# Supplementary material for: Life as a Categorical Information-Handling System: An Evolutionary Information-Theoretic Model of the Holobiont
Source: Biology (Basel). 2026 Jan 10;15(2):125. doi: 10.3390/biology15020125 (PMC12837587; doi:10.3390/biology15020125)
Supplement: Supplementary file 1 [file biology-15-00125-s001.zip]

Archive with 1 entries (1 files):
- biology-4063961-supplementary.pdf
